# Supplementary material for: Analysis of the Spatial Distribution of New Cases of Leprosy in the State of Pernambuco, Northeast Brazil
Source: Trop Med Infect Dis. 2025 Nov 21;10(12):327. doi: 10.3390/tropicalmed10120327 (PMC12737496; doi:10.3390/tropicalmed10120327)
Supplement: Supplementary file 1 [file tropicalmed-10-00327-s001.zip]

Archive with 1 entries (1 files):
- tropicalmed-3799699-supplementary.xlsx
