# Supplementary material for: Analysis of the Spatial Distribution of New Cases of Leprosy in the State of Pernambuco, Northeast Brazil
Source: Trop Med Infect Dis. 2025 Nov 21;10(12):327. doi: 10.3390/tropicalmed10120327 (PMC12737496; doi:10.3390/tropicalmed10120327)
Supplement: Supplementary file 1 [file tropicalmed-10-00327-s001.zip › tropicalmed-3799699-supplementary.xlsx]

## Sheet: Leprosy_Data_PE
Table S1: Database of epidemiological indicators and mid-period population estimates for each five-year interval by municipality of residence
Municipality code	Macro-region code	Municipality name	Average number of new cases in the general population - 2000 to 2004	Average number of new cases in the general population - 2005 to 2009	Average number of new cases in the general population - 2010 to 2014	Average number of new cases in the general population - 2015 to 2019	Average number of new cases in the general population - 2020 to 2024	Average number of new cases among individuals under 15 years of age - 2000 to 2004	Average number of new cases among individuals under 15 years of age - 2005 to 2009	Average number of new cases among individuals under 15 years of age - 2010 to 2014	Average number of new cases among individuals under 15 years of age - 2015 to 2019	Average number of new cases among individuals under 15 years of age - 2020 to 2024	Average number of new cases diagnosed with grade 2 physical disability - 2000 to 2004	Average number of new cases diagnosed with grade 2 physical disability - 2005 to 2009	Average number of new cases diagnosed with grade 2 physical disability - 2010 to 2014	Average number of new cases diagnosed with grade 2 physical disability - 2015 to 2019	Average number of new cases diagnosed with grade 2 physical disability - 2020 to 2024	Average detection rate in the general population - 2000 to 2004	Average detection rate in the general population -2005 to 2009	Average detection rate in the general population - 2010 to 2014	Average detection rate in the general population - 2015 to 2019	Average detection rate in the general population - 2020 to 2024	Average detection rate among children (<15 years) - 2000 to 2004	Average detection rate among children (<15 years) - 2005 to 2009	Average detection rate among children (<15 years) - 2010 to 2014	Average detection rate among children (<15 years) - 2015 to 2019	Average detection rate among children (<15 years) - 2020 to 2024	Average rate of grade 2 disability - 2000 to 2004	Average rate of grade 2 disability - 2005 to 2009	Average rate of grade 2 disability - 2010 to 2014	Average rate of grade 2 disability - 2015 to 2019	Average rate of grade 2 disability - 2020 to 2024	Mid-period Population 2002	Mid-period Population 2007	Mid-period Population 2012	Mid-period Population 2017	Mid-period Population 2022	Mid-period Population <15 years, 2007	Mid-period Population <15 years, 2002	Mid-period Population <15 years, 2012	Mid-period Population <15 years, 2017	Mid-period Population <15 years, 2022
2600054	1	ABREU E LIMA	41	48.8	37	30.6	23.2	3.6	3.8	3.2	1.6	2	0.2	3.6	2.2	1.4	1.6	44.8	49.2	38.9	2025-08-30	2025-04-22	2025-07-13	2025-09-14	2025-01-14	2025-08-06	2025-05-09	0.2	2025-06-03	2025-03-02	2025-04-01	2025-05-01	91.568	99.251	95.243	99.364	103.385	25.48	26.32	22.638	23.618	21.136
2600906	1	AMARAJI	2.4	6.4	2.4	3.6	1.6	0.2	1	0.4	0.6	0.4	0	0.8	0.4	0.4	0	2025-01-11	2025-05-28	2025-09-10	2025-08-15	2025-04-08	2025-06-02	2025-01-14	2025-03-06	2025-02-09	2025-02-09	0.0	2025-08-03	2025-08-01	2025-08-01	0.0	21.584	22.426	22.035	22.726	19.07	7.118	7.675	6.33	6.526	4.337
2608750	4	LAGOA GRANDE	34	27	26	13.6	12	3.2	1.2	1.2	0.6	0.4	3.8	1	1.2	1	1.6	169.5	118.1	111.6	53.8	48.5	41.3	15.0	2025-08-15	2025-03-07	2025-02-06	0.6	0.2	0.2	0.1	2025-05-06	20.06	22.868	23.308	25.294	24.72	8.019	7.752	7.578	8.223	6.471
2608800	2	LAJEDO	1.2	2	1.4	2.8	1.2	0	0.2	0	0.2	0	0	0.2	0.2	0.2	0	2025-07-03	2025-08-05	2025-08-03	7.0	2025-09-02	0.0	2025-01-02	0.0	2025-09-01	0.0	0.0	2025-06-01	2025-07-01	2025-07-01	0.0	32.736	34.324	37.296	39.888	41.259	9.696	10.224	10.018	10.712	9.609
2608909	1	LIMOEIRO	12.2	10.4	9	7.4	8.8	0.6	0.6	1	0	0	0	0.4	0.4	0	0.4	2025-05-21	2025-01-18	2025-03-16	2025-02-13	2025-09-14	2025-06-03	4.0	2025-08-07	0.0	0.0	0.0	2025-07-02	2025-05-02	0.0	0.7	56.63	57.569	55.343	56.14	59.013	15.093	16.633	12.796	12.98	11.15
2609006	1	MACAPARANA	2.8	2.4	1.8	3	2.4	0.2	0	0.2	0.6	0	0	0	0	0	0.6	2025-03-12	2025-01-10	2025-05-07	2025-09-11	2025-07-09	2025-06-02	0.0	2025-01-03	2025-09-08	0.0	0.0	0.0	0.0	0.0	2025-04-02	22.841	23.886	24.142	25.214	24.654	7.16	7.854	6.474	6.759	5.455
2609105	1	MACHADOS	2.8	3	2.4	1.8	0	0.4	0.2	0	0	0	0	0	0.4	0.4	0	28.0	2025-05-27	17.0	2025-04-11	0.0	2025-07-11	6.0	0.0	0.0	0.0	0.0	0.0	2025-08-02	2025-07-02	0.0	9.993	10.904	14.109	15.82	11.778	3.355	3.434	4.085	4.579	2.759
2609154	3	MANARI	0	0.2	2.2	4.6	1.6	0	0	0.2	1.4	0	0	0.2	0.6	0	0	0.0	2025-05-01	2025-07-11	2025-09-21	2025-02-06	0.0	0.0	2025-09-02	2025-03-18	0.0	0.0	0.8	2025-09-01	0.0	0.0	13.208	13.76	18.847	21.047	25.857	5.384	5.768	6.868	7.667	7.027
2609204	1	MARAIAL	1.6	1	2.2	0.8	0.8	0	0	0.2	0	0	0.2	0	0.6	0	0	2025-09-10	2025-01-06	2025-04-18	7.0	2025-01-08	0.0	0.0	2025-09-04	0.0	0.0	2025-03-01	0.0	2025-08-03	0.0	0.0	14.619	16.442	11.961	11.433	9.835	6.11	5.687	4.051	3.872	2.474
2609303	4	MIRANDIBA	1.6	1.2	1.6	1.8	1	0	0	0	0	0	0.2	0	0	0	0.2	2025-02-12	9.0	11.0	2025-08-11	2025-08-06	0.0	0.0	0.0	0.0	0.0	2.0	0.0	0.0	0.0	2025-04-01	13.171	13.338	14.488	15.27	14.602	4.37	4.913	4.498	4.739	3.744
2609402	1	MORENO	20.8	21.8	16.2	11.4	3.4	2.4	2.2	2.4	1.4	0.2	1	1	0.2	0.8	0	40.5	37.7	28.0	2025-04-18	2025-09-05	2025-06-15	2025-01-14	2025-08-16	2025-01-09	2025-07-01	8.0	2025-08-07	2025-04-01	2025-04-05	0.0	51.324	57.783	57.828	62.119	57.976	15.642	15.388	14.319	15.381	11.85
2609501	1	NAZARE DA MATA	4.4	4.2	5	1.4	3.2	0.2	0	0	0	0.4	0.2	0.2	0.2	0	0.4	2025-08-14	2025-03-13	2025-01-16	2025-03-04	2025-09-09	2025-04-02	0.0	0.0	0.0	2025-01-06	2025-04-01	2025-04-01	2025-04-01	0.0	2025-02-01	29.823	31.564	31.029	32.28	32.238	7.965	8.246	7.394	7.694	6.555
2601003	2	ANGELIM	6.6	3.8	2.2	1.8	1	2.6	0.2	0.4	0	0	0.2	0.4	0.8	0	0	72.0	40.5	2025-02-21	2025-03-16	2025-04-09	86.9	2025-01-07	2025-04-13	0.0	0.0	0.9	2025-08-01	2025-06-03	0.0	0.0	9.161	9.373	10.372	11.045	10.597	2.826	2.991	2.982	3.175	2.382
2609600	1	OLINDA	348.8	248.8	221.4	146.4	60.6	50	36.4	45.4	24.4	6	15.8	16.2	8.6	6.6	2.6	93.4	63.7	58.4	37.5	2025-04-16	50.4	39.1	54.4	2025-04-28	2025-06-08	116.7	109.3	52.4	37.0	0.7	373.478	390.456	379.271	390.771	370.487	93.191	99.139	83.463	85.993	69.469
2609709	1	OROBO	2.6	6.2	1.8	2	3.4	0.2	0.4	0	0	0.2	0.4	0.2	0	0.4	0.4	2025-04-11	2025-05-26	2025-08-07	2025-04-08	15.0	2025-05-02	2025-06-05	0.0	0.0	2025-02-04	2025-09-01	0.9	0.0	2025-09-01	2025-08-01	22.813	23.432	22.996	23.768	22.65	7.103	7.88	6.129	6.334	4.774
2609808	4	OROCO	2	2.8	1.8	2.6	1.6	0.4	0	0.2	0.2	0	0.2	0	0.2	0.2	0	2025-04-18	2025-07-25	2025-03-13	2025-06-17	2025-04-11	2025-07-09	0.0	2025-07-04	2025-03-04	0.0	2025-08-01	0.0	2025-06-01	2025-05-01	0.0	10.845	10.905	13.536	14.794	14.027	3.665	4.113	4.262	4.659	3.662
2609907	4	OURICURI	23.2	28	32.6	25.8	23.6	0.4	2.8	1.4	0.6	1	0.4	1.4	1.6	1.2	2.4	40.3	46.7	49.8	37.5	34.7	2025-09-01	2025-09-13	2025-07-06	2025-07-02	6.0	2025-05-02	9.0	2025-02-10	2025-04-07	2025-05-03	57.522	59.913	65.51	68.776	68.02	20.123	21.422	20.933	21.974	16.616
2610004	1	PALMARES	8.4	13.2	7.8	7.4	4.6	0.8	2.2	0.8	0.2	0.8	0.4	1.8	0	0.4	0.2	2025-02-15	2025-04-24	13.0	2025-08-11	8.0	2025-03-04	2025-05-13	2025-07-04	2025-01-01	2025-04-06	2.0	2025-09-07	0.0	2025-06-01	0.3	55.381	54.139	60.091	62.832	57.558	16.333	18.654	16.911	17.682	12.507
2610103	2	PALMEIRINA	0	0.2	0.2	0	0.2	0	0	0	0	0	0	0	0	0	0	0.0	2025-09-01	2025-05-02	0.0	2025-07-02	0.0	0.0	0.0	0.0	0.0	0.0	0.0	0.0	0.0	0.0	9.795	10.586	8.172	7.761	7.352	3.255	3.356	2.423	2.295	1.669
2610202	2	PANELAS	1.8	2.6	1.4	1	3.4	0	0.4	0	0	0	0.4	0	0	0	0.4	7.0	2025-06-10	2025-04-05	2025-08-03	2025-02-14	0.0	2025-09-04	0.0	0.0	0.0	2025-02-01	0.0	0.0	0.0	2025-07-01	25.57	24.629	26.005	26.417	23.973	8.135	9.146	7.828	7.951	5.711
2610301	2	PARANATAMA	0.4	0.4	0	0.2	0.4	0	0	0	0	0	0	0.4	0	0	0	4.0	2025-02-04	0.0	2025-08-01	2025-02-03	0.0	0.0	0.0	0.0	0.0	0.0	0.7	0.0	0.0	0.0	10.123	9.446	11.1	11.449	12.538	2.756	3.465	3.298	3.4	2.889
2610400	4	PARNAMIRIM	0.8	1	1.8	2.4	0.8	0.2	0	0	0	0	0	0.6	0	0.2	0	2025-01-04	2025-01-05	2025-08-08	2025-02-11	2025-01-04	2025-09-02	0.0	0.0	0.0	0.0	0.0	2025-05-02	0.0	0.8	0.0	19.407	19.75	20.425	21.383	19.351	6.088	6.875	5.97	6.248	4.33
2610509	1	PASSIRA	3.2	2.8	1.4	11	22.2	0	0.4	0	0.8	0	0.4	0.2	0	1.4	1	11.0	2025-06-09	2025-09-04	38.1	74.5	0.0	5.0	0.0	11.0	0.0	4.0	2025-08-01	0.0	2025-09-08	2025-04-03	29.132	29.133	28.552	28.889	29.791	7.956	9.313	7.205	7.287	6.168
2601052	1	ARACOIABA	9.2	14.2	14.8	12.8	8.4	0.8	1.2	2.2	0.8	0.4	0.2	1.2	1	0	0.8	57.9	77.5	79.5	63.2	42.4	2025-01-14	2025-08-20	40.8	2025-06-13	2025-02-08	2025-02-02	2025-08-12	2025-06-09	0.0	4.0	15.904	18.322	18.617	20.268	19.81	5.779	5.662	5.393	5.869	4.871
2610608	1	PAUDALHO	11	12	9	8.8	8.2	1.4	0.4	0.6	0.8	0.2	0.6	1	1	0.6	3	2025-08-23	2025-01-24	2025-02-17	2025-07-15	2025-09-13	2025-01-09	2025-07-02	2025-02-04	2025-02-05	2025-05-01	2025-05-04	2025-03-07	2025-03-05	2025-09-02	2025-01-05	46.304	49.84	52.297	55.942	58.85	14.967	15.462	14.381	15.382	13.728
2610707	1	PAULISTA	132.2	118.6	87.2	57.8	69.8	15.8	10	8.2	4.4	2.6	5.8	5.4	2.2	2	5.6	48.4	38.8	2025-05-28	2025-06-17	2025-06-19	2025-05-21	2025-09-13	2025-09-11	6.0	2025-07-03	39.7	32.8	2025-04-18	2025-05-17	2025-06-01	272.913	305.407	306.239	328.353	355.64	71.837	73.653	68.935	73.913	69.826
2610806	3	PEDRA	2	2.4	1.4	2.2	2.4	0.6	0.6	0	0	0.2	0	0	0	0	0	2025-08-09	2025-06-11	2025-07-06	2025-08-09	2025-02-10	2025-05-08	2025-04-09	0.0	0.0	2025-06-03	0.0	0.0	0.0	0.0	0.0	20.377	20.785	21.05	22.505	23.441	6.364	7.078	6.172	6.601	5.502
2610905	2	PESQUEIRA	4.4	6	5.2	6.6	3.6	0.2	0	0.2	0	0.2	0.4	2	0.8	0.2	0	2025-06-07	2025-04-10	2025-02-08	2025-09-09	2025-05-05	2025-01-01	0.0	2025-02-01	0.0	2025-04-01	3.0	15.0	2025-05-05	2025-03-01	0.0	57.733	57.804	63.519	66.881	65.445	15.907	18.011	17.173	18.082	14.553
2611002	3	PETROLANDIA	12.4	13.8	13.2	9.4	3.6	1.4	1.2	2.2	1.6	0.4	0.6	0.8	0.2	0.8	0.6	43.5	43.1	39.7	26.0	2025-01-10	2025-09-13	2025-07-11	2025-09-21	2025-07-14	2025-04-04	2025-02-01	2025-04-01	0.4	2025-03-01	2025-07-01	28.485	32.026	33.273	36.108	35.736	10.278	10.062	10.056	10.916	9.124
2611101	4	PETROLINA	184.8	245.6	197	228	231.6	14.2	24.2	15.6	10.4	7.8	10.8	11	8	14	26.6	80.2	92.2	64.5	66.4	58.1	2025-04-18	2025-06-29	2025-01-18	2025-07-10	2025-01-08	36.2	34.9	2025-08-25	43.4	2025-07-06	230.342	266.268	305.352	343.219	398.883	81.727	77.001	86.419	97.135	96.702
2611200	2	POCAO	0	0.4	0.4	0.2	0.6	0	0	0	0	0	0	0	0	0	0	0.0	2025-02-03	2025-06-03	2025-08-01	2025-05-05	0.0	0.0	0.0	0.0	0.0	0.0	0.0	0.0	0.0	0.0	11.513	12.53	11.029	11.268	10.895	3.846	3.954	3.275	3.339	2.443
2611309	1	POMBOS	6.8	12.2	18.6	10	7.2	0.8	0.6	1.4	1	0.2	1	0.6	0	0.2	0.6	2025-06-28	48.5	71.3	37.1	2025-01-27	2025-05-10	2025-05-08	2025-03-21	2025-07-14	2025-05-03	0.3	0.2	0.0	0.1	2025-03-02	23.792	25.136	26.086	26.96	26.605	7.075	7.6	6.566	6.788	5.746
2611408	1	PRIMAVERA	0.6	1	1.6	1	1.2	0.2	0.4	0.2	0	0	0.2	0	0.4	0	0.2	2025-02-05	2025-03-08	2025-07-11	2025-08-06	2025-04-08	2025-09-04	2025-06-10	2025-01-05	0.0	0.0	0.9	0.0	2025-07-01	0.0	2025-04-01	11.605	12.009	13.705	14.798	14.346	3.765	4.053	3.95	4.267	3.258
2611507	1	QUIPAPA	5	4.8	4.8	3	2.8	0.2	0	1	0.2	0	0	0.2	0.4	0.4	0.4	2025-04-22	2025-09-20	2025-06-19	2025-06-11	15.0	2025-04-02	0.0	13.0	2025-05-02	0.0	0.0	2025-08-01	3.0	2025-07-02	2025-01-02	22.359	23.004	24.495	25.831	18.629	7.75	8.305	7.669	8.086	4.397
2601102	4	ARARIPINA	36.8	36.8	34.8	33.6	21.6	1.8	1	2.8	2	0.4	4.4	3.6	4.8	2.6	3.2	50.4	46.2	44.5	40.1	2025-03-24	2025-07-06	2025-07-03	2025-04-11	2025-06-07	2025-08-01	2025-07-27	2025-07-19	2025-08-25	2025-08-12	2025-06-03	73.071	79.672	78.27	83.757	88.76	26.931	26.985	24.636	26.363	22.465
2611533	3	QUIXABA	0.6	0.2	0	0.6	0	0	0	0	0	0	0	0	0	0	0	2025-09-08	2025-02-03	0.0	2025-08-08	0.0	0.0	0.0	0.0	0.0	0.0	0.0	0.0	0.0	0.0	0.0	6.731	6.355	6.722	6.802	6.803	1.956	2.507	1.863	1.88	1.541
2611606	1	RECIFE	956.2	887.2	671	502.2	309.8	113.6	118	81.8	41.6	13.2	46.6	41.2	20.4	27	26.2	66.0	58.0	43.2	2025-07-30	2025-04-19	30.0	33.2	2025-01-25	2025-02-12	2025-06-04	81.0	68.8	2025-01-31	39.3	2025-06-01	1,449,136	1,528,971	1,555,039	1,633,697	1,594,897	355.707	379.103	325.551	342.019	290.024
2611705	2	RIACHO DAS ALMAS	1.4	1.2	0.8	1	1.4	0	0	0	0	0.4	0	0.2	0	0.2	0.2	2025-07-07	2025-06-06	2025-01-04	2025-09-04	2025-06-06	0.0	0.0	0.0	0.0	2025-02-09	0.0	0.4	0.0	0.3	0.9	18.188	18.31	19.387	20.392	21.174	5.047	5.736	4.875	5.128	4.35
2611804	1	RIBEIRAO	4.4	2.8	3.4	1.6	0.6	1	0.6	0.8	0	0	0	0.2	0	0	0	2025-06-10	2025-07-06	2025-06-07	2025-04-03	2025-07-01	2025-03-07	2025-08-04	2025-05-06	0.0	0.0	0.0	2025-09-01	0.0	0.0	0.0	41.538	41.817	44.95	47.088	35.87	12.535	13.739	12.264	12.848	7.714
2611903	1	RIO FORMOSO	2.6	3	3.2	3.2	2.6	0.4	0.4	0	0.4	0	0	0	0.2	0	0	2025-03-12	2025-05-13	2025-03-14	2025-07-13	2025-05-12	2025-02-05	2025-06-05	0.0	2025-08-05	0.0	0.0	0.0	0.8	0.0	0.0	21.129	22.246	22.361	23.379	20.824	7.137	7.656	6.589	6.885	5.274
2612000	2	SAIRE	1.4	0.2	0.8	0	0.2	0	0	0	0	0	0.6	0	0	0	0	2025-09-09	2025-03-01	2025-04-07	0.0	2025-08-01	0.0	0.0	0.0	0.0	0.0	2025-09-05	0.0	0.0	0.0	0.0	14.185	15.811	10.877	10.065	11.294	4.371	4.398	2.791	2.583	2.028
2612109	1	SALGADINHO	0.8	1.2	0.4	0.8	0.2	0	0	0	0	0	0.4	0.2	0.2	0	0	2025-08-10	2025-07-14	2025-02-04	2025-04-07	2025-03-03	0.0	0.0	0.0	0.0	0.0	2025-01-02	1.0	1.0	0.0	0.0	7.395	8.167	9.641	10.747	6.002	2.068	2.26	2.307	2.569	1.151
2612208	4	SALGUEIRO	35.2	30.4	22.4	15.8	7.6	2	1.4	0.6	1.6	0.2	0.2	0.4	2.6	1.4	0.4	67.1	55.0	39.1	2025-01-26	2025-08-11	2025-05-11	2025-07-08	2025-07-03	2025-05-09	2025-03-01	0.7	2025-04-01	2025-01-09	2025-09-04	0.6	52.488	55.281	57.343	60.453	64.556	16.046	17.461	16.043	16.912	15.351
2612307	2	SALOA	0.6	0.2	0.4	0.2	0.6	0	0	0	0	0	0.2	0	0	0	0	4.0	2025-03-01	2025-06-02	2025-03-01	2025-02-04	0.0	0.0	0.0	0.0	0.0	0.4	0.0	0.0	0.0	0.0	15.046	15.142	15.355	15.779	14.428	4.427	4.97	4.321	4.436	3.34
2612406	2	SANHARO	2	1.2	2	1.6	1.2	0.2	0	0	0	0	0	0	0	0.2	0.2	2025-05-12	2025-02-07	2025-07-08	2025-02-06	2025-02-06	2025-09-03	0.0	0.0	0.0	0.0	0.0	0.0	0.0	0.1	1.0	16.058	16.605	22.896	25.979	19.44	4.864	5.116	6.835	7.755	4.422
2601201	3	ARCOVERDE	18.8	22.4	11	8.8	11.8	0.6	2	0	0.6	0.4	0.8	0.6	0.2	0.2	0.4	2025-09-29	33.7	2025-07-15	12.0	2025-07-14	3.0	2025-07-10	0.0	3.0	2025-02-02	2025-01-01	0.8	0.3	0.2	0.5	62.824	66.553	69.88	73.667	80.289	18.664	19.751	19.004	20.033	18.181
2612455	4	SANTA CRUZ	1.6	1.6	0.6	2.2	2	0	0.2	0	0	0	0.4	0	0.2	0	0.2	14.0	2025-03-13	2025-03-04	2025-05-14	14.0	0.0	5.0	0.0	0.0	0.0	2.0	0.0	1.0	0.0	2025-04-01	11.449	12.01	13.946	15.202	14.302	3.971	4.169	4.423	4.819	3.186
2612471	3	SANTA CRUZ DA BAIXA VERDE	0.4	1.6	0.6	0.4	2.8	0	0	0	0	0.4	0	0	0	0	0	2025-08-03	2025-02-16	5.0	2025-02-03	2025-04-23	0.0	0.0	0.0	0.0	14.0	0.0	0.0	0.0	0.0	0.0	10.646	9.9	11.901	12.501	11.956	2.739	3.495	3.188	3.348	2.86
2612505	2	SANTA CRUZ DO CAPIBARIBE	4.4	4.8	4.4	4.6	7.6	0.4	0	0	0.2	0.2	0.2	0	0.4	1	0.4	2025-09-06	2025-03-06	2025-08-04	2025-04-04	2025-04-07	2.0	0.0	0.0	0.7	0.8	0.4	0.0	0.6	2025-05-01	0.4	63.408	76.674	91.891	105.761	102.347	23.247	20.224	24.509	28.208	23.697
2612554	4	SANTA FILOMENA	0.6	0.8	1.6	4	2.2	0	0	0	0	0	0	0	0	0	0.4	2025-08-04	2025-08-05	2025-08-11	2025-09-27	2025-05-17	0.0	0.0	0.0	0.0	0.0	0.0	0.0	0.0	0.0	2025-02-03	12.531	13.789	13.561	14.355	12.599	4.43	4.624	4.174	4.414	2.8
2612604	4	SANTA MARIA DA BOA VISTA	7.8	12.2	8.8	6	6.8	0.8	0.6	1	0.8	0	0	0.8	0.2	0.2	0.4	20.0	27.0	2025-01-22	2025-04-14	16.0	2025-03-05	2025-08-03	2025-07-07	2025-09-05	0.0	0.0	2025-05-02	0.6	0.6	0.9	38.944	45.131	39.816	41.652	42.469	15.74	15.168	12.989	13.588	11.243
2612703	2	SANTA MARIA DO CAMBUCA	0.8	0.8	0.6	0.4	0.4	0.2	0	0	0	0	0.4	0	0.2	0	0	2025-08-06	2025-07-06	2025-05-04	2025-09-02	2025-08-02	2025-09-04	0.0	0.0	0.0	0.0	0.2	0.0	0.1	0.0	0.0	11.811	12.014	13.215	14.013	14.406	3.719	4.09	3.804	4.034	3.219
2612802	3	SANTA TEREZINHA	0.4	1	0.4	0.4	0	0	0	0	0	0	0	0	0	0	0	2025-09-03	2025-04-09	2025-06-03	2025-04-03	0.0	0.0	0.0	0.0	0.0	0.0	0.0	0.0	0.0	0.0	0.0	10.355	10.676	11.103	11.734	10.648	3.066	3.488	3.142	3.322	2.435
2612901	1	SAO BENEDITO DO SUL	1	2	1.4	2	0.2	0.2	0.6	0	0.2	0.2	0	0	0	0.2	0	2025-04-09	2025-02-18	2025-08-09	2025-08-12	2025-05-01	2025-02-05	2025-03-16	0.0	2025-07-04	6.0	0.0	0.0	0.0	2025-08-01	0.0	10.601	10.975	14.326	15.683	13.623	3.693	3.881	3.873	4.239	3.321
2613008	2	SAO BENTO DO UNA	2.2	1.6	1.2	2.4	1.2	0.2	0	0.2	0	0.2	0	0.6	0.2	0.4	0	2025-08-04	2025-03-03	2025-02-02	2025-01-04	2025-03-02	2025-02-01	0.0	2025-02-01	0.0	2025-06-01	0.0	2025-04-02	0.8	2025-05-01	0.0	46.019	48.019	54.433	58.824	51.867	15.492	16.56	16.465	17.793	12.705
2613107	2	SAO CAITANO	4.6	5	7.2	10	4.6	0.2	0.2	0.4	0.2	0	0.6	0.6	1	0.4	0	2025-04-13	2025-06-13	2025-03-20	27.0	2025-09-11	2025-07-01	2025-08-01	2025-01-04	2.0	0.0	2025-02-05	5.0	2025-03-07	2025-07-02	0.0	34.229	36.681	35.554	37.023	38.798	11.134	11.485	9.845	10.252	8.665
2601300	2	BARRA DE GUABIRABA	0.8	2	1.6	2	0.2	0	0.2	0	0.2	0	0	0	0	0.2	0	2025-03-07	2025-07-17	2025-03-12	2025-01-14	2025-06-01	0.0	2025-03-05	0.0	2025-08-04	0.0	0.0	0.0	0.0	0.3	0.0	11.025	11.297	13.054	14.224	12.714	3.772	4.004	3.822	4.164	2.922
2613206	2	SAO JOAO	0.8	0.8	2.2	1	2	0	0	0.8	0.2	0	0	0	0	0.2	0	4.0	2025-09-03	2025-02-10	2025-04-04	2025-02-08	0.0	0.0	2025-07-12	3.0	0.0	0.0	0.0	0.0	0.8	0.0	19.917	20.449	21.549	22.628	24.383	6.379	6.995	6.297	6.611	5.894
2613305	2	SAO JOAQUIM DO MONTE	2	2.6	1.8	2.4	1.2	0	0	0.2	0	0	0	0.6	0.2	0.2	0.4	2025-08-09	2025-08-11	2025-07-08	2025-03-11	2025-08-05	0.0	0.0	2025-05-03	0.0	0.0	0.0	2025-04-09	3.0	2025-09-02	2025-09-01	20.38	22.014	20.586	21.257	20.527	6.698	6.975	5.646	5.826	4.685
2613404	1	SAO JOSE DA COROA GRANDE	1.4	1.8	9.4	8.8	2.8	0	0.2	1.2	0.4	0.2	0	0	0.2	0.2	0	2025-07-09	2025-02-11	50.0	42.0	2025-04-14	0.0	2025-08-03	2025-06-20	2025-02-06	4.0	0.0	0.0	0.0	0.0	0.0	14.484	16.044	18.816	20.963	19.433	5.307	5.304	5.836	6.501	4.966
2613503	3	SAO JOSE DO BELMONTE	3	5.8	5.2	5.2	5.8	0.2	0.4	0	0.2	0.6	0	0	0.8	0.6	0	2025-04-09	18.0	2025-09-15	2025-04-15	2025-09-15	2025-08-01	2025-01-04	0.0	2025-01-02	2025-01-07	0.0	0.0	2025-01-04	2025-09-02	0.0	31.785	32.191	32.763	33.804	36.406	9.795	11.208	9.143	9.434	8.456
2613602	3	SAO JOSE DO EGITO	1.6	9.4	5	3.6	3.8	0	0.4	0	0.2	0	0.4	1.4	0.6	0.2	0	2025-04-05	31.2	2025-05-15	2025-07-10	2025-07-11	0.0	2025-01-05	0.0	2025-04-02	0.0	1.0	2025-04-03	2025-03-01	0.4	0.0	29.632	30.144	32.186	33.704	32.592	7.868	9.094	8.003	8.378	6.783
2613701	1	SAO LOURENCO DA MATA	93.2	52.6	35.6	31	18.2	14.4	6.2	5.2	3.8	1	3.8	1.4	1.2	0.4	0.6	102.0	55.8	34.0	2025-07-27	2025-06-15	50.5	2025-09-23	2025-09-19	2025-06-13	2025-01-04	18.0	2025-03-06	2025-04-05	2025-07-01	0.5	91.355	94.263	104.782	112.099	116.402	25.907	28.503	26.105	27.926	24.676
2613800	1	SAO VICENTE FERRER	1.2	1.8	1.4	2.2	2	0	0.4	0.2	0	0.4	0.2	0	0	0.2	0	2025-03-07	2025-03-10	2025-02-08	2025-03-12	2025-06-11	0.0	7.0	2025-01-04	0.0	2025-03-10	2025-04-01	0.0	0.0	2.0	0.0	16.391	17.568	17.151	17.904	17.226	5.706	5.984	4.919	5.137	3.875
2613909	3	SERRA TALHADA	10.2	12.8	14.2	27	22.4	0.4	0.8	1.4	1.4	0.6	0.2	2	0.6	2.4	1.2	2025-04-14	2025-04-18	2025-06-17	31.6	2025-04-23	2025-08-01	2025-02-04	2025-06-06	2025-02-06	2025-07-02	2025-07-02	2025-05-24	2025-02-06	2025-03-22	2025-03-01	70.613	69.698	80.489	85.568	95.812	18.976	22.59	21.104	22.434	22.002
2614006	4	SERRITA	1.6	1.4	2	3	1	0.2	0	0	0	0	0.2	0.2	0	0.2	0.2	2025-01-09	2025-03-08	2025-08-10	2025-07-15	2025-03-05	2025-01-03	0.0	0.0	0.0	0.0	0.4	0.4	0.0	0.3	2025-01-01	17.605	16.861	18.519	19.08	18.817	5.414	6.548	5.566	5.733	4.409
2614105	3	SERTANIA	3.2	7.8	6.8	2.4	2	0.2	1.4	0.4	0	0	0.2	0	0.6	0.4	0.2	2025-01-10	2025-05-24	2025-09-19	2025-07-06	2025-08-05	2.0	2025-09-15	2025-04-04	0.0	0.0	2025-03-01	0.0	2025-09-03	2025-05-02	0.6	31.695	31.779	34.109	35.67	34.484	8.81	10.026	9.052	9.467	7.466
2601409	1	BARREIROS	4	3.8	5.8	5	2.8	0.2	0.4	0.6	0.6	0	0.2	0	0.2	0.2	0.6	2025-03-10	10.0	2025-02-14	2025-08-11	2025-06-06	2025-05-01	2025-06-03	5.0	2025-09-04	0.0	2025-08-01	0.0	2025-05-01	2025-04-01	2025-04-01	38.839	37.916	40.973	42.438	42.25	11.163	12.959	11.925	12.35	10.52
2614204	1	SIRINHAEM	4.2	7	7.8	7.8	6	0.6	1.2	0.8	0.8	0.4	0.6	0	0.4	0.6	0	2025-07-12	2025-03-21	2025-08-18	2025-02-17	2025-01-15	5.0	2025-02-11	2025-05-06	2025-09-05	4.0	2025-07-03	0.0	2025-08-01	2025-03-02	0.0	33.003	32.872	41.391	45.263	39.778	10.739	12.047	12.372	13.53	10.079
2614303	4	MOREILANDIA	0.8	2.2	1.2	0.4	0.8	0	0	0.2	0	0	0	0.6	0.2	0	0	2025-03-07	21.0	2025-09-10	2025-06-03	2025-03-07	0.0	0.0	2025-04-06	0.0	0.0	0.0	5.0	2025-04-01	0.0	0.0	10.954	10.464	11.02	11.238	10.941	3.057	3.823	3.152	3.214	2.391
2614402	3	SOLIDAO	0.4	1.2	0.2	1.2	0.8	0	0	0	0.2	0	0	0.2	0	0	0	2025-03-07	2025-06-22	2025-05-03	2025-01-20	2025-07-14	0.0	0.0	0.0	2025-07-11	0.0	0.0	2.0	0.0	0.0	0.0	5.486	5.321	5.777	5.978	5.455	1.667	2.036	1.655	1.71	1.317
2614501	1	SURUBIM	7	12	9.4	5.6	5.8	0.6	0	0.4	0	0	0.4	0.8	0.2	0.4	0.2	2025-07-13	2025-04-22	2025-07-15	2025-07-08	2025-07-08	2025-08-03	0.0	2025-06-02	0.0	0.0	0.6	1.0	0.2	0.4	0.3	51.15	53.645	59.751	64.373	66.582	14.707	15.751	15.145	16.315	13.732
2614600	3	TABIRA	3.4	4.2	4.2	3.8	1.8	1	0	0	0	0	0.2	0.2	0.2	0	0	14.0	2025-07-16	2025-07-15	2025-04-13	2025-02-06	2025-08-12	0.0	0.0	0.0	0.0	2025-06-01	2025-05-01	2025-05-01	0.0	0.0	24.347	25.205	26.784	28.301	28.872	7.075	7.821	7.187	7.593	6.562
2614709	2	TACAIMBO	1.6	1.6	0.6	1	1.8	0.2	0	0.2	0	0	0	0.2	0.2	0	0.4	2025-01-12	2025-04-11	2025-07-04	2025-08-07	2025-07-12	2025-06-04	0.0	2025-07-05	0.0	0.0	0.0	0.4	0.5	0.0	2025-08-02	13.193	14	12.695	12.853	14.125	4.016	4.326	3.499	3.541	2.946
2614808	3	TACARATU	0.6	1.2	1.4	1.4	1.8	0	0	0	0.4	0	0	0.2	0	0.2	0.2	2025-05-03	2025-01-07	2025-01-06	2025-05-05	2025-03-07	0.0	0.0	0.0	2025-02-05	0.0	0.0	2025-07-01	0.0	2025-04-01	0.8	17.048	16.877	22.819	25.368	24.542	5.373	6.144	6.983	7.764	6.315
2614857	1	TAMANDARE	14.8	16	12.4	8.2	5.2	2	3.2	1	1.8	0.2	0.4	0	0.6	0	0	83.2	82.6	58.4	35.5	2025-06-21	2025-01-30	49.5	2025-07-15	2025-09-25	2025-02-03	2025-09-03	0.0	2025-04-05	0.0	0.0	17.8	19.382	21.234	23.1	24.127	6.471	6.648	6.376	6.939	6.194
2615003	2	TAQUARITINGA DO NORTE	2.4	0.8	1.6	0.8	2	0	0	0	0	0.2	0.4	0	0	0	0.2	2025-08-11	2025-06-03	2025-02-06	2025-08-02	2025-08-07	0.0	0.0	0.0	0.0	2025-05-03	2025-08-03	0.0	0.0	0.0	0.8	20.317	22.019	25.681	28.358	25.531	6.271	6.6	6.787	7.492	5.654
2615102	2	TEREZINHA	0	0	1.6	1.2	0.4	0	0	0	0	0	0	0	0.2	0	0	0.0	0.0	2025-05-23	2025-09-16	2025-08-05	0.0	0.0	0.0	0.0	0.0	0.0	0.0	0.4	0.0	0.0	6.2	5.879	6.803	7.12	6.892	1.878	2.226	1.964	2.058	1.662
2601508	1	BELEM DE MARIA	0.2	0	0.8	0.4	0.4	0	0	0	0	0	0	0	0	0	0	2025-09-01	0.0	7.0	2025-03-03	2025-06-03	0.0	0.0	0.0	0.0	0.0	0.0	0.0	0.0	0.0	0.0	10.294	9.281	11.463	11.992	11.007	2.897	3.518	3.536	3.7	2.429
2615201	4	TERRA NOVA	1.2	3.8	1.6	1.8	1.4	0.2	0.4	0.2	0.4	0	0	0.4	0.4	0	0	2025-06-15	46.1	2025-08-16	2025-03-17	2025-02-15	8.0	2025-08-16	2025-04-07	2025-05-13	0.0	0.0	2025-01-01	2025-01-01	0.0	0.0	7.694	8.235	9.534	10.437	9.207	2.383	2.495	2.719	2.973	1.889
2615300	1	TIMBAIBA	7.4	7	9.8	10	6.4	0.8	1.8	0.4	0.8	0.6	0.4	0	0.6	0.2	0.6	13.0	2025-04-12	2025-04-18	2025-08-18	2025-01-13	2025-04-04	2025-01-11	2025-09-02	2025-08-05	6.0	2.0	0.0	2025-08-02	0.9	2025-02-01	56.828	56.611	53.36	53.083	48.849	16.156	18.348	13.862	13.79	10.031
2615409	2	TORITAMA	2.8	3.2	4.8	3.4	1	0.6	0	0.6	0	0	0	0	0.4	0.2	0	12.0	2025-06-11	2025-08-12	2025-07-07	2025-03-02	2025-06-07	0.0	2025-06-05	0.0	0.0	0.0	0.0	2025-09-01	0.9	0.0	23.251	27.669	37.631	44.189	42.642	8.875	7.914	10.702	12.566	10.68
2615508	1	TRACUNHAEM	0.8	3.6	2	2	2.6	0.2	0.2	0	0	0	0	0.2	0	0	0.4	2025-04-06	2025-02-28	2025-02-15	2025-06-14	2025-02-18	5.0	2025-06-05	0.0	0.0	0.0	0.0	2025-03-01	0.0	0.0	2025-08-02	12.489	12.786	13.155	13.689	14.311	3.575	4.017	3.487	3.624	3.323
2615607	4	TRINDADE	32	25.4	40.6	22	19	2	1.4	2.6	0.6	0.2	2.2	2	1.6	1.2	2.6	141.7	103.3	151.8	73.0	60.4	2025-07-23	2025-07-16	2025-08-29	2025-01-06	2025-04-02	2025-09-06	2025-02-06	2025-09-04	2025-06-03	2025-03-08	22.588	24.594	26.749	30.155	31.432	8.37	8.436	8.717	9.824	8.309
2615706	3	TRIUNFO	0.8	2.6	1	0.8	0.6	0	0	0	0	0.2	0	0.2	0	0	0	2025-03-05	2025-06-17	2025-07-06	2025-03-05	2025-09-03	0.0	0.0	0.0	0.0	2025-08-06	0.0	0.7	0.0	0.0	0.0	15.04	14.737	14.987	15.221	15.212	3.968	4.759	3.586	3.638	2.93
2615805	3	TUPANATINGA	1.8	3.6	1.6	2	1.2	0	0	0	0.2	0	0	0	0.2	0	0	2025-05-08	2025-02-16	2025-04-06	2025-04-07	2025-05-04	0.0	0.0	0.0	2025-02-02	0.0	0.0	0.0	0.2	0.0	0.0	21.149	22.204	24.973	26.99	26.598	7.98	8.45	8.529	9.215	6.757
2615904	3	TUPARETAMA	0.4	0.8	0.6	2	0.6	0	0.2	0	0.2	0	0	0	0	0.4	0	2025-01-05	2025-06-09	2025-06-07	2025-05-24	2025-03-07	0.0	2025-06-09	0.0	2025-04-10	0.0	0.0	0.0	0.0	2025-02-02	0.0	7.9	8.319	7.95	8.169	8.255	2.092	2.383	1.876	1.928	1.758
2616001	3	VENTUROSA	1.2	0.4	0.4	1.2	0	0	0	0	0.2	0	0	0	0.2	0.2	0	2025-07-08	2025-07-02	2025-04-02	2025-06-06	0.0	0.0	0.0	0.0	2025-08-03	0.0	0.0	0.0	0.3	0.2	0.0	13.752	14.644	16.823	18.258	17.502	4.147	4.548	4.801	5.209	3.975
2616100	4	VERDEJANTE	4.4	6.8	2.4	1.8	1.6	0	0.8	0	0	0	0.2	0.8	0.2	0	0	48.9	72.0	2025-01-26	19.0	2025-09-16	0.0	2025-06-26	0.0	0.0	0.0	2025-01-01	2025-07-04	2025-01-01	0.0	0.0	8.997	9.449	9.187	9.49	9.455	3.01	3.238	2.678	2.763	2.173
2601607	4	BELEM DO SAO FRANCISCO	1.6	9.2	3.2	5	3.4	0	2	0	0.2	0	0.2	0.6	0	0	0	2025-02-08	51.6	2025-08-15	2025-02-24	2025-09-17	0.0	34.2	0.0	2025-01-03	0.0	0.5	2025-06-01	0.0	0.0	0.0	19.62	17.838	20.26	20.67	19.009	5.841	7.061	6.295	6.423	4.519
2616183	1	VERTENTE DO LERIO	0	1	0.8	1	0	0	0	0	0	0	0	0	0.2	0.2	0	0.0	2025-08-11	2025-03-10	2025-01-13	0.0	0.0	0.0	0.0	0.0	0.0	0.0	0.0	0.6	0.6	0.0	8.535	8.499	7.773	7.641	7.851	2.501	3.101	2.037	2.003	1.622
2616209	2	VERTENTES	0.8	1.2	2.6	4	1.6	0	0	0.4	0	0	0	0.2	0.4	0	0.2	2025-03-05	2025-07-07	2025-09-13	2025-06-19	2025-02-07	0.0	0.0	2025-01-08	0.0	0.0	0.0	0.6	1.0	0.0	0.9	15.102	15.55	18.716	20.46	22.34	4.244	4.707	4.916	5.372	5.006
2616308	1	VICENCIA	0.8	2.4	2.4	2	0.8	0	0	0.2	0.4	0	0.2	0	0.2	0	0	2025-08-02	2025-01-08	2025-07-07	2025-02-06	2025-09-02	0.0	0.0	2025-04-02	2025-06-04	0.0	2025-08-01	0.0	2025-08-01	0.0	0.0	28.99	29.506	31.021	32.429	28.005	9.324	10.226	8.33	8.707	6.106
2616407	1	VITORIA DE SANTO ANTAO	33.8	36.6	31.8	24.6	11	2.6	2.8	3	2.2	0.8	7.8	5.2	1	0.2	0.4	2025-02-28	2025-09-28	2025-05-24	2025-09-17	2025-07-07	2025-01-07	2025-03-08	2025-04-09	2025-05-06	2025-07-02	142.2	97.7	2025-03-17	2025-04-03	0.3	119.873	126.768	129.907	137.578	142.76	33.698	36.417	31.933	33.816	29.352
2616506	1	XEXEU	0.4	1.2	1	0.8	0.2	0	0	0	0	0	0.2	0.2	0	0	0	2025-08-02	2025-05-07	2025-01-07	2025-05-05	2025-06-01	0.0	0.0	0.0	0.0	0.0	0.4	0.4	0.0	0.0	0.0	14.212	16.083	14.168	14.651	12.158	5.771	5.532	4.51	4.662	3.016
2601706	2	BELO JARDIM	40.8	16.4	20.8	24.2	19.6	2.8	0.8	0.6	0.6	1.8	1	0.8	0.2	0.2	0.2	58.0	2025-07-21	2025-05-28	31.9	2025-08-23	2025-02-12	2025-06-03	2025-01-03	3.0	2025-08-09	2025-07-09	2025-06-08	2025-07-01	2025-07-01	0.2	70.392	75.536	72.996	75.986	82.291	22.001	22.903	19.106	19.889	18.319
2600104	3	AFOGADOS DA INGAZEIRA	6.6	7	6.6	7.4	5.2	0.2	0.4	0.4	0.4	0.4	1.2	0	0.6	0.8	0.2	2025-06-19	2025-06-19	2025-06-18	20.0	2025-05-12	2025-09-01	4.0	2025-03-04	2025-01-04	2025-04-04	2025-06-03	0.0	2025-07-01	2025-02-02	0.5	33.618	35.731	35.416	37.017	41.545	10.015	10.744	9.252	9.667	9.023
2601805	3	BETANIA	0.4	0.6	0	0.4	1.6	0	0	0	0	0	0	0.2	0	0	0	2025-05-03	2025-03-05	0.0	2025-02-03	2025-02-13	0.0	0.0	0.0	0.0	0.0	0.0	2025-01-01	0.0	0.0	0.0	11.315	11.379	12.109	12.637	12.118	3.447	3.82	3.523	3.676	2.855
2601904	2	BEZERROS	9	9.4	5.4	4.6	2.8	0.6	0	0	0.8	0	0.4	1.6	0.4	0	0.2	2025-04-15	2025-02-15	2025-02-09	2025-06-07	2025-04-04	2025-06-03	0.0	0.0	2025-06-05	0.0	0.6	2025-01-02	0.6	0.0	0.3	58.47	61.827	58.864	60.549	64.253	15.954	16.603	13.831	14.228	12.63
2602001	4	BODOCO	8.2	6.4	6.6	4.6	5.4	0.4	0.8	0.4	0.2	0.2	1.4	0.4	0	0.2	0	2025-03-25	2025-06-18	2025-05-18	2025-02-12	2025-09-14	2025-02-03	2025-08-06	2025-06-03	2025-07-01	2025-03-02	2025-04-12	2025-05-03	0.0	2025-06-01	0.0	32.408	34.473	35.676	37.816	36.22	11.73	12.401	11.276	11.952	8.689
2602100	2	BOM CONSELHO	0.8	1.2	2.8	3	0.8	0.2	0	0.2	0	0	0	0	0.4	0.2	0	2025-09-01	2025-08-02	2025-01-06	2025-02-06	2025-07-01	2025-04-01	0.0	2025-05-01	0.0	0.0	0.0	0.0	0.7	0.3	0.0	42.277	42.859	45.983	48.214	46.448	13.951	14.706	13.807	14.475	10.778
2602209	1	BOM JARDIM	4.2	10	7	4.8	3	0.6	0.6	0.2	0.4	0.2	0	0.8	0.2	0	0	2025-03-11	2025-09-26	2025-05-18	2025-03-12	2025-06-07	2025-09-04	2025-04-05	2025-01-02	4.0	2025-05-02	0.0	2025-03-02	0.6	0.0	0.0	37.058	37.195	37.949	39.025	39.414	11.1	12.187	9.761	10.032	7.998
2602308	2	BONITO	6.4	2	6.6	2.8	2	0.6	0.2	0.2	0.4	0	0.6	0.2	1.4	0.2	0.2	2025-07-16	5.0	2025-06-17	2025-04-07	2025-01-05	2025-05-04	2025-06-01	2025-08-01	2025-06-03	0.0	2025-04-01	0.5	3.0	0.4	0.5	38.336	40.122	37.539	38.044	39.099	12.631	13.45	10.93	11.08	8.998
2602407	2	BREJAO	1.2	1.4	1.2	0.6	0	0.2	0	0	0	0	0	0	0	0	0	2025-04-13	2025-04-15	2025-06-13	2025-07-06	0.0	2025-03-06	0.0	0.0	0.0	0.0	0.0	0.0	0.0	0.0	0.0	8.959	9.094	8.834	8.973	9.354	3.049	3.198	2.571	2.606	2.244
2602506	3	BREJINHO	0.2	0.4	0.4	0.2	0	0	0	0	0	0	0	0	0	0	0	2025-08-02	2025-06-05	2025-05-05	2025-07-02	0.0	0.0	0.0	0.0	0.0	0.0	0.0	0.0	0.0	0.0	0.0	7.247	7.168	7.312	7.465	7.976	1.99	2.448	1.939	1.979	1.698
2602605	2	BREJO DA MADRE DE DEUS	2.2	2.4	2.6	2.2	1.4	0.2	0.2	0	0	0	0.2	0.2	0.2	0	0	2025-06-05	2025-05-05	2025-06-05	2025-04-04	2025-08-02	2025-04-01	2025-04-01	0.0	0.0	0.0	0.5	0.5	0.5	0.0	0.0	39.561	43.979	46.248	50.138	50.481	14.189	14.104	13.529	14.665	12.123
2602704	1	BUENOS AIRES	2.2	2.6	2.6	3.4	0.6	0.2	0	0.2	0	0	0	0	0	0.2	0	2025-05-18	2025-04-22	2025-06-20	26.0	2025-05-04	2025-04-05	0.0	6.0	0.0	0.0	0.0	0.0	0.0	0.5	0.0	11.911	11.62	12.618	13.085	13.259	3.31	3.71	3.355	3.477	2.953
2600203	4	AFRANIO	4.2	6.4	4.8	2.4	2.8	0.2	0.4	0	0	0.2	0	0.8	0.2	0.2	0	2025-03-27	38.9	2025-07-26	2025-04-12	2025-06-14	2025-07-03	2025-06-07	0.0	0.0	2025-07-04	0.0	2025-09-04	2025-01-01	1.0	0.0	15.375	16.467	17.975	19.411	19.204	5.256	5.42	5.299	5.718	4.228
2602803	3	BUIQUE	1.8	2.8	1.8	7.4	10.6	0	0.6	0	0.4	2.4	0.2	0.2	0.6	0	3	4.0	2025-07-05	2025-04-03	2025-08-12	2025-04-19	0.0	2025-05-03	0.0	2.0	2025-01-17	2025-02-02	2025-02-02	2025-08-06	0.0	2025-05-05	45.441	49.314	53.304	57.696	54.57	17.238	17.682	18.13	19.625	14.015
2602902	1	CABO DE SANTO AGOSTINHO	132.6	125.2	90.8	90.2	129.2	18	15.6	8.2	8.4	13.6	5.8	4.6	5.2	5.4	10.2	83.7	71.5	48.0	44.1	60.4	36.6	32.0	2025-02-17	2025-03-16	2025-06-29	80.0	64.2	71.1	72.3	2025-08-04	158.438	175.05	189.222	204.653	213.8	48.788	49.12	47.599	51.48	45.889
2603009	4	CABROBO	14.6	22.4	23.6	18.4	11.4	1	1.2	1	1.2	0.2	1	0.8	1.4	0.6	1	53.4	77.0	74.9	54.4	35.8	2025-03-10	2025-09-12	2025-04-10	2025-06-11	2025-06-02	2025-05-02	2025-08-01	3.0	2025-02-01	2025-01-03	27.326	29.099	31.497	33.856	31.818	9.279	9.684	9.59	10.309	7.707
2603108	2	CACHOEIRINHA	3.6	2.6	3.6	3	2.8	0.2	0.2	0.2	0.2	0	0.2	0.2	0.6	0	0.6	2025-08-20	2025-04-14	2025-09-18	2025-08-14	2025-07-13	2025-07-03	2025-02-04	2025-01-04	2025-09-03	0.0	2025-07-01	2025-07-01	2025-08-04	0.0	2025-09-02	17.291	18.059	19.088	20.209	20.419	4.792	5.349	4.869	5.155	4.456
2603207	2	CAETES	1.4	2.2	0.4	1.8	1	0	0	0.2	0	0	0.2	0.2	0.2	0	0	2025-06-05	2025-01-08	2025-05-01	2025-03-06	2025-03-03	0.0	0.0	2025-04-02	0.0	0.0	0.4	0.4	0.4	0.0	0.0	24.875	27.124	26.946	28.5	30.058	8.879	9.343	8.222	8.695	7.648
2603306	2	CALCADO	0.8	2.6	0.8	0.8	0.4	0	0	0	0	0	0.4	0.8	0.2	0	0	2025-06-06	19.0	2025-02-07	2025-02-07	2025-05-03	0.0	0.0	0.0	0.0	0.0	0.3	0.5	0.1	0.0	0.0	12.189	13.658	11.051	11.055	11.47	4.158	4.269	3.237	3.228	2.578
2603405	3	CALUMBI	0.2	0.2	1.8	3.2	1.4	0	0	0	1	0	0	0	0	0	0	2025-08-02	2025-08-02	31.9	55.8	2025-08-25	0.0	0.0	0.0	63.9	0.0	0.0	0.0	0.0	0.0	0.0	7.123	7.248	5.643	5.736	5.418	2.102	2.462	1.544	1.566	1.213
2603454	1	CAMARAGIBE	73.4	59.4	41.2	48	34.2	5	4.8	3.6	6.4	2.2	2.2	1	1.4	2.2	3.4	54.4	38.7	2025-01-28	2025-07-30	22.0	13.0	2025-03-12	2025-06-10	2025-07-17	2025-02-07	2025-01-08	2025-04-03	2025-04-04	2025-05-06	2025-02-02	134.867	153.635	146.847	156.361	155.433	38.889	38.482	33.954	36.154	30.45
2603504	2	CAMOCIM DE SAO FELIX	0	1.2	1	1	0	0	0	0	0	0	0	0.2	0	0	0	0.0	2025-04-07	2025-08-05	2025-04-05	0.0	0.0	0.0	0.0	0.0	0.0	0.0	2025-01-01	0.0	0.0	0.0	15.387	16.216	17.405	18.583	17.943	4.689	4.894	4.557	4.865	3.767
2603603	1	CAMUTANGA	1.2	1	1	0	1	0.2	0	0.6	0	0	0.2	0	0	0	0	2025-02-15	2025-03-12	2025-02-12	0.0	2025-04-12	2025-08-07	0.0	2025-03-27	0.0	0.0	0.8	0.0	0.0	0.0	0.0	7.921	8.154	8.204	8.493	8.039	2.386	2.574	2.197	2.272	1.735
2600302	2	AGRESTINA	1.4	3	2.4	1.2	2	0	0	0.2	0	0	0	0	0.6	0	0.2	2025-08-06	2025-08-13	2025-04-10	2025-09-04	2025-02-08	0.0	0.0	2025-02-03	0.0	0.0	0.0	0.0	2025-06-02	0.0	0.8	20.464	21.769	23.079	24.644	24.441	6.379	6.711	6.215	6.633	5.256
2603702	2	CANHOTINHO	3.2	5.8	3.6	3.4	1.4	0.6	1	0.2	0.2	0	0	0.8	0.6	0	0.2	2025-08-12	23.0	2025-07-14	2025-07-13	2025-06-05	2025-02-07	2025-07-13	2025-09-02	2025-09-02	0.0	0.0	2025-09-05	2025-04-05	0.0	0.8	24.997	25.214	24.461	24.762	25.17	7.285	8.366	6.802	6.884	5.576
2603801	2	CAPOEIRAS	0.2	1	0.6	3.6	5.2	0	0	0.2	0.2	0	0	0	0	0.2	1	1.0	2025-01-05	2025-01-03	18.0	2025-02-27	0.0	0.0	2025-05-03	2025-04-03	0.0	0.0	0.0	0.0	2025-05-03	2025-02-05	19.556	19.547	19.599	19.991	19.124	6.216	7.149	5.693	5.809	4.522
2603900	3	CARNAIBA	1.4	1.2	2.2	1	1.6	0	0	0	0.2	0	0	0	0.2	0.2	0.4	8.0	2025-01-07	2025-08-11	2025-01-05	2025-02-08	0.0	0.0	0.0	2025-08-03	0.0	0.0	0.0	0.1	0.1	2.0	17.532	17.023	18.707	19.44	19.552	4.78	6.015	5.111	5.311	4.273
2603926	3	CARNAUBEIRA DA PENHA	2.2	0.2	0.6	0	3.8	0.2	0	0	0	0.6	0.2	0.2	0.2	0	0.6	2025-05-21	2025-01-02	5.0	0.0	2025-01-30	2025-08-04	0.0	0.0	0.0	2025-03-17	2025-03-01	2025-02-01	2025-02-01	0.0	2025-07-04	10.239	9.743	11.991	12.805	12.642	3.564	4.207	4.258	4.543	3.472
2604007	1	CARPINA	12.2	18.8	21.2	20	10	1.4	2	2.2	1.6	0.6	0.6	2.4	1	1.6	0.2	2025-06-18	2025-04-26	2025-07-27	2025-02-24	2025-01-12	2025-03-07	2025-07-10	2025-08-11	8.0	2025-06-03	2025-06-07	2025-04-29	2025-02-12	2025-08-18	0.2	65.668	71.325	76.527	82.685	82.558	18.715	19.18	18.633	20.134	16.751
2604106	2	CARUARU	29	24.4	20.2	23.2	28.6	1.4	1.4	1.6	0.8	0.6	2.8	3	2.2	2.4	4.2	2025-01-11	2025-05-08	2025-02-06	2025-05-06	2025-03-07	2025-08-01	2025-08-01	2.0	0.9	0.7	2025-02-11	2025-09-11	9.0	2025-07-09	2025-01-01	262.036	287.611	324.095	356.128	390.576	76.126	78.478	80.343	88.281	83.799
2604155	1	CASINHAS	0.2	1.4	1.8	1.2	0.2	0	0	0	0.4	0	0	0	0	0.2	0	2025-05-01	10.0	13.0	2025-04-08	2025-05-01	0.0	0.0	0.0	10.0	0.0	0.0	0.0	0.0	1.0	0.0	13.51	14.012	13.83	14.274	13.629	4.307	4.837	3.868	3.995	3
2604205	1	CATENDE	3	2.6	4.6	3.2	2.2	0	0	0.8	0.6	0	0	0.4	0	0.2	0.2	2025-06-09	2025-04-08	2025-09-11	2025-06-07	2025-04-06	0.0	0.0	7.0	2025-08-04	0.0	0.0	2025-04-02	0.0	1.0	0.6	31.206	31.035	38.812	42.343	34.208	9.537	10.697	11.444	12.487	8.096
2604304	4	CEDRO	0.8	0.6	0.4	0.4	1	0	0	0	0	0.2	0	0	0	0	0.2	2025-03-08	6.0	2025-07-03	2025-04-03	2025-02-09	0.0	0.0	0.0	0.0	2025-07-07	0.0	0.0	0.0	0.0	2025-08-01	9.665	10.015	10.964	11.695	10.872	3.207	3.717	3.173	3.383	2.614
2604403	1	CHA DE ALEGRIA	0.4	2.2	1.8	1.2	1.4	0.2	0	0	0	0	0.2	0.2	0.2	0	0	2025-06-03	2025-05-19	2025-03-14	9.0	2025-05-10	2025-01-05	0.0	0.0	0.0	0.0	2.0	2025-01-02	2025-07-01	0.0	0.0	11.145	11.277	12.601	13.396	13.391	3.444	3.938	3.431	3.649	3.257
2600401	1	AGUA PRETA	0.8	3.8	1	1.4	1	0	0.4	0.4	0	0	0.4	0.4	0	0	0	2025-08-02	2025-04-12	3.0	2025-09-03	2025-05-03	0.0	2025-08-03	2025-09-03	0.0	0.0	2025-04-01	2025-03-01	0.0	0.0	0.0	29.083	30.746	33.785	36.371	28.254	10.526	10.919	10.185	10.962	6.737
2604502	1	CHA GRANDE	3	3.4	5.6	3.6	3.2	0.2	0.4	0.4	0	0	0.4	0	0	0	0.2	2025-08-15	2025-03-16	2025-05-27	2025-07-16	2025-01-15	2025-03-03	2025-06-06	2025-03-07	0.0	0.0	0.6	0.0	0.0	0.0	0.9	19.019	20.886	20.399	21.525	21.206	6.092	6.121	5.449	5.749	4.537
2604601	1	CONDADO	5.8	6.8	7.6	10.4	6.6	0.4	0.6	0.8	0	0.2	0	0.4	0.2	0.2	0	2025-08-25	2025-06-27	2025-08-30	39.7	26.0	2025-05-05	8.0	2025-06-11	0.0	2025-04-03	0.0	0.1	0.1	0.1	0.0	22.499	24.647	24.658	26.186	25.405	7.488	7.25	6.904	7.33	5.837
2604700	2	CORRENTES	0.8	0.6	0.6	0.2	0.2	0	0	0	0	0	0	0	0	0	0	2025-07-04	2025-04-03	2025-05-03	2025-01-01	2025-01-01	0.0	0.0	0.0	0.0	0.0	0.0	0.0	0.0	0.0	0.0	17.219	17.743	17.374	18.098	17.701	5.496	6.032	4.836	5.037	4.245
2604809	1	CORTES	2.4	2	1.2	1.2	1.4	0.4	0	0.4	0	0.2	0	0.2	0.2	0	0.2	2025-09-18	2025-06-15	2025-07-09	2025-06-09	2025-09-12	2025-07-08	0.0	2025-08-10	0.0	2025-03-08	0.0	2025-04-01	2025-05-01	0.0	2025-08-01	12.72	12.847	12.418	12.56	10.865	4.113	4.585	3.699	3.743	2.424
2604908	1	CUMARU	0.2	1	0.2	1.8	0.8	0	0	0.2	0	0.2	0.2	0.2	0	0.2	0	0.7	2025-08-02	2025-01-01	2025-06-15	2025-09-04	0.0	0.0	2025-07-04	0.0	2025-01-06	0.6	0.6	0.0	0.5	0.0	29.487	35.556	17.47	11.559	16.475	9.215	8.997	4.287	2.834	3.278
2605004	2	CUPIRA	6	6.6	7.6	8	2.8	0.8	0.4	0.6	0.2	0.2	0.2	1.2	0	0.2	0.2	2025-07-26	2025-01-29	32.9	33.4	2025-06-11	2025-02-11	2025-08-05	10.0	2025-02-03	2025-07-03	2025-01-02	12.0	0.0	2025-07-01	0.8	22.462	22.683	23.114	23.977	24.232	6.851	7.127	6.032	6.258	5.436
2605103	3	CUSTODIA	4	4.6	7.4	12.4	4.4	0	0	0.4	1	0	1	0.6	0.2	0.4	0.2	2025-02-13	2025-09-14	2025-05-21	33.7	2025-04-11	0.0	0.0	2025-05-04	2025-05-10	0.0	9.0	2025-03-05	2025-06-01	3.0	0.5	30.205	30.922	34.442	36.753	38.725	8.1	9.537	8.958	9.558	8.789
2605152	4	DORMENTES	1.2	3.4	2	2.8	2.4	0	0.6	0	0	0.4	0	0	0.2	0.2	0.2	2025-02-08	2025-07-21	2025-06-11	15.0	2025-05-13	0.0	2025-05-12	0.0	0.0	2025-01-10	0.0	0.0	1.0	0.9	2025-01-01	14.714	15.64	17.296	18.692	17.719	4.794	5.29	5.011	5.412	3.973
2605202	1	ESCADA	17.2	21.4	17.4	15.2	9	1.2	1.2	1.4	2	0.6	1.4	0.2	0.4	0.4	0.4	2025-08-29	36.5	27.0	2025-03-22	2025-03-14	2025-03-06	7.0	2025-01-08	2025-09-10	2025-03-04	2025-02-06	0.8	2025-06-01	2025-05-01	0.6	57.66	58.618	64.422	68.281	62.976	17.217	19.152	17.341	18.375	13.822
2605301	4	EXU	6.4	12	10.8	11.2	11.6	0.2	0.6	1.2	0.8	0	0	0.6	1.6	0.4	0.4	2025-07-19	36.6	34.3	35.2	34.7	2025-06-01	2025-07-05	2025-06-12	2025-03-08	0.0	0.0	2025-04-03	2025-02-09	2025-02-02	2025-02-01	32.522	32.827	31.518	31.79	33.386	10.6	12.203	9.508	9.59	7.732
2600500	2	AGUAS BELAS	2.2	3.4	6	4	10	0	0	0.6	0	1.2	0	0.4	0	0.2	0.6	2025-01-06	2025-07-09	2025-07-14	2025-03-09	23.0	0.0	0.0	2025-06-04	0.0	2025-04-10	0.0	2025-01-01	0.0	0.5	2025-04-01	36.284	35.178	40.778	43.087	43.536	11.642	13.349	13.19	13.938	11.527
2605400	1	FEIRA NOVA	1	1.6	1.8	1.4	1.2	0	0.2	0.2	0.2	0	0	0	0	0	0	2025-03-05	2025-04-08	2025-06-08	2025-04-06	2025-04-05	0.0	2025-07-03	2025-06-03	2025-04-03	0.0	0.0	0.0	0.0	0.0	0.0	18.929	19.14	20.83	21.958	22.092	5.465	6.208	5.59	5.894	4.816
2605509	1	FERREIROS	0	0.8	2.4	2.4	2.2	0	0.2	0.2	0.6	0	0	0	0.4	0	0.4	0.0	2025-06-07	2025-08-20	2025-09-19	2025-03-14	0.0	2025-08-06	2025-07-06	2025-03-19	0.0	0.0	0.0	2025-02-03	0.0	2025-06-02	10.682	10.562	11.537	12.057	15.364	2.928	3.324	2.985	3.117	3.245
2605608	3	FLORES	1.8	4.2	3.6	2.8	2.6	0	0.2	0.4	0	0.2	0	0	0.4	0.4	0.2	2025-07-08	21.0	2025-02-16	2025-04-12	2025-03-12	0.0	2025-07-03	2025-09-06	0.0	2025-05-04	0.0	0.0	2025-03-02	2025-05-03	0.9	20.614	19.988	22.162	22.567	21.131	5.412	6.642	5.831	5.935	4.472
2605707	3	FLORESTA	6	7.4	8.6	5.8	7.4	0.4	1.8	0.6	0.6	0.8	0	0.8	1	0.6	0.4	2025-06-23	2025-07-26	2025-07-28	2025-09-17	2025-05-23	2025-04-04	2025-07-19	2025-06-06	2025-01-06	2025-03-10	0.0	2025-05-03	2025-03-04	2025-05-02	2025-03-01	25.48	27.761	29.973	32.483	31.435	9.156	9.13	9.07	9.83	7.763
2605806	2	FREI MIGUELINHO	1.4	2	2	1.4	0.2	0.2	0	0.2	0	0	0	1.2	0	0.2	0	11.0	2025-06-16	2025-08-13	2025-01-09	2025-04-01	2025-05-05	0.0	6.0	0.0	0.0	0.0	2025-09-03	0.0	0.5	0.0	12.742	12.029	14.492	15.328	14.18	2.818	3.66	3.353	3.546	2.673
2605905	1	GAMELEIRA	5.8	6.4	2.2	1.2	1.6	0.8	0.4	0	0	0.6	0.4	0	0	0	0	2025-03-23	2025-01-23	2025-07-07	2025-09-03	2025-04-08	9.0	2025-05-04	0.0	0.0	2025-02-13	2025-07-02	0.0	0.0	0.0	0.0	24.92	27.719	28.503	30.709	19.017	8.991	8.923	8.595	9.26	4.554
2606002	2	GARANHUNS	5.6	8.6	6.2	6.8	5	0.8	0.8	0	1	0.8	0	1.2	0.8	0	0	2025-06-04	2025-06-06	2025-07-04	2025-09-04	2025-04-03	2025-01-02	2025-02-02	0.0	2025-07-02	2025-04-02	0.0	2025-01-02	2025-02-01	0.0	0.0	120.779	130.009	131.169	138.642	148.734	36.839	38.276	34.868	36.851	33.174
2606101	1	GLORIA DO GOITA	2.6	5.2	6.2	3.2	2	0	0.4	0.8	0	0	0.2	0.8	0	0.4	0.2	2025-04-09	2025-05-18	2025-02-21	2025-05-10	2025-06-06	0.0	2025-07-04	2025-01-10	0.0	0.0	0.6	2025-04-02	0.0	2025-03-01	0.7	27.71	28.185	29.241	30.425	30.339	8.539	9.639	7.922	8.24	6.915
2606200	1	GOIANA	24.6	34.4	33.4	19.4	20.6	2.8	2.8	4	1.8	1.8	1	5	2.2	0.4	1	33.9	44.6	44.0	2025-05-24	2025-04-24	2025-04-12	2025-04-13	2025-04-20	2025-08-08	2025-05-09	2025-03-05	2025-01-26	2025-06-10	2025-08-01	2025-02-01	72.655	77.154	75.902	79.249	84.296	20.836	22.577	19.612	20.474	18.949
2606309	4	GRANITO	0.4	0.8	1	4	0.4	0	0	0	0	0	0	0.2	0	0	0	2025-05-06	2025-08-12	2025-04-14	53.9	2025-06-05	0.0	0.0	0.0	0.0	0.0	0.0	2025-05-08	0.0	0.0	0.0	6.148	6.245	6.968	7.417	7.192	1.922	2.253	2.111	2.244	1.619
2600609	2	ALAGOINHA	3	3.2	0.8	1	2	0.2	0	0	0	0	0.4	0	0	0	0.4	2025-04-23	2025-02-23	2025-08-05	2025-09-06	2025-09-13	2025-09-04	0.0	0.0	0.0	0.0	2025-01-03	0.0	0.0	0.0	2025-08-02	12.841	13.776	13.741	14.517	14.366	3.772	4.061	3.684	3.887	3.108
2606408	2	GRAVATA	28.8	31.6	19	10.8	7.2	1.6	1.6	1.4	0.4	0.4	4.2	3.2	1.6	0.6	1.8	42.1	43.8	2025-04-24	13.0	8.0	2025-07-07	2025-04-08	2025-03-07	2025-09-01	2025-02-02	39.3	2025-03-30	2025-09-13	5.0	2.0	68.493	72.197	77.845	83.241	90.057	19.149	20.711	19.321	20.661	18.417
2606507	2	IATI	1.2	0.4	1	0.4	0.8	0	0	0	0	0	0	0.2	0	0	0	2025-09-06	2025-04-02	2025-04-05	2025-01-02	2025-05-04	0.0	0.0	0.0	0.0	0.0	0.0	1.0	0.0	0.0	0.0	17.5	16.93	18.462	19.1	17.838	5.931	6.648	5.892	6.095	4.405
2606606	3	IBIMIRIM	1.2	6.2	2.8	2	1.8	0.2	1	0	0.2	0.2	0.2	0	0.2	0	0	2025-01-05	2025-03-29	2025-02-10	2025-09-06	2025-03-06	2025-02-02	2025-06-14	0.0	2025-02-02	2025-08-02	0.8	0.0	0.7	0.0	0.0	23.55	21.137	27.349	28.985	28.591	6.869	9.2	8.462	8.964	7.03
2606705	2	IBIRAJUBA	0	0.4	0	0.2	0.6	0	0	0	0	0	0	0	0	0	0	0.0	2025-05-05	0.0	2025-06-02	2025-01-08	0.0	0.0	0.0	0.0	0.0	0.0	0.0	0.0	0.0	0.0	7.417	7.343	7.549	7.735	7.401	2.125	2.451	2.069	2.122	1.614
2606804	1	IGARASSU	56.4	46.2	51.6	37.2	22.2	6.4	7.4	7.2	4	0	1.4	1.6	0.4	0.8	1	66.2	49.2	49.1	32.2	2025-05-18	2025-01-24	2025-08-28	27.0	2025-06-13	0.0	11.0	2025-03-13	2025-08-02	2025-02-05	0.8	85.174	93.99	105.003	115.398	120.038	25.655	26.522	26.69	29.329	26.189
2606903	3	IGUARACY	0.4	2.2	2	1.4	1.8	0	0	0.2	0	0.2	0	0	0.4	0.4	0.6	2025-05-03	2025-08-18	2025-09-16	2025-05-11	2025-07-15	0.0	0.0	2025-05-06	0.0	2025-04-08	0.0	0.0	2025-04-01	2025-03-01	2025-02-05	11.534	11.695	11.824	12.175	11.497	3.176	3.7	3.065	3.15	2.384
2607000	3	INAJA	0.2	1	0.4	2.2	3.8	0	0	0	0.4	1	0	0.2	0	0.2	0.6	2025-05-01	2025-06-06	2.0	2025-07-09	2025-04-14	0.0	0.0	0.0	2025-01-05	2025-01-13	0.0	0.2	0.0	0.1	2025-03-02	13.755	15.195	19.957	22.801	26.404	5.422	5.487	6.899	7.883	7.658
2607109	3	INGAZEIRA	0	0.4	0	1.4	0.6	0	0	0	0	0	0	0	0	0	0.2	0.0	2025-05-08	0.0	2025-08-30	2025-02-12	0.0	0.0	0.0	0.0	0.0	0.0	0.0	0.0	0.0	2025-01-04	4.601	4.685	4.486	4.542	4.92	1.351	1.543	1.184	1.19	1.047
2607208	1	IPOJUCA	25	33.4	30.2	26	17.8	3.4	2.4	2.8	1.4	1.6	1	0.4	1.4	0.8	0.6	40.2	47.0	36.0	2025-05-27	2025-04-17	2025-09-15	2025-01-11	2025-04-11	2025-01-05	2025-04-06	2025-06-03	2025-04-01	2025-08-04	2025-06-02	0.6	62.196	71.068	83.862	94.533	102.257	21.699	21.337	24.563	27.685	24.827
2607307	4	IPUBI	6.2	5.6	6.2	9	10	0.2	0.2	0.8	0.4	0	0	0.6	0.4	0	0.2	2025-05-26	2025-08-22	2025-05-21	2025-06-29	33.1	2025-02-02	2025-04-02	2025-02-08	2025-09-03	0.0	0.0	0.8	0.5	0.0	0.7	23.424	24.586	28.887	30.447	30.21	8.527	8.916	9.773	10.298	8.138
2600708	1	ALIANCA	5.2	4.4	4.6	10.4	4.6	0.2	0.4	1	1.8	0	0.6	0.2	0	2.4	0.2	14.0	2025-09-11	2025-03-12	2025-02-27	2025-02-12	2025-06-01	2025-07-03	2025-09-09	2025-05-17	0.0	2025-06-01	0.5	0.0	2025-03-06	0.5	37.135	36.964	37.45	38.267	37.737	10.809	12.232	10.105	10.318	8.279
2607406	3	ITACURUBA	0.4	0.2	1	1.2	0.2	0	0	0	0.2	0	0	0	0	0.2	0	2025-06-10	5.0	2025-04-22	2025-07-24	2025-05-04	0.0	0.0	0.0	2025-03-13	0.0	0.0	0.0	0.0	2025-07-02	0.0	3.759	4.035	4.475	4.858	4.489	1.286	1.288	1.381	1.5	1.105
2607505	2	ITAIBA	2.2	2.8	3.4	7	2.2	0	0	0.2	1.4	0	0.4	0.8	0.8	0.2	0.2	2025-02-08	2025-06-10	13.0	2025-06-26	2025-07-06	0.0	0.0	2025-05-02	2025-01-17	0.0	0.6	2025-01-01	1.0	0.2	0.6	26.725	26.511	26.175	26.314	32.695	9.086	10.146	8.135	8.176	7.308
2607604	1	ILHA DE ITAMARACA	9.8	9.2	13.2	11.4	7	1	1.2	1.4	0.8	0	0	0.4	0.6	0.4	0.6	58.5	47.2	57.9	44.2	2025-09-27	2025-08-20	2025-01-24	2025-07-26	2025-05-13	0.0	0.0	2025-04-02	2025-03-03	2025-01-02	2025-04-02	16.755	19.477	22.794	25.789	25.132	4.978	4.805	5.24	5.927	5.055
2607653	1	ITAMBE	13.6	16.8	12.6	6.2	6.6	1.8	1	1	0.6	0.2	0	0.4	0.6	0.6	0.8	38.7	47.2	35.5	2025-01-17	18.0	2025-09-14	9.0	2025-01-10	2025-09-05	2025-03-02	0.0	2025-09-01	2025-02-02	2025-01-02	2025-02-02	35.137	35.6	35.461	36.32	36.733	11.06	12.06	9.871	10.112	8.577
2607703	3	ITAPETIM	0	1.8	1.4	0.8	0.8	0	0	0	0	0	0	0.2	0	0	0	0.0	2025-09-12	2025-02-10	2025-09-05	2025-06-05	0.0	0.0	0.0	0.0	0.0	0.0	2025-07-02	0.0	0.0	0.0	14.578	14.004	13.748	13.638	14.283	3.392	4.385	3.254	3.224	2.888
2607752	1	ITAPISSUMA	11.6	16.2	25.8	16.6	9	0.8	2.8	3.4	2	0.4	0	0.4	0.2	0	0.6	55.5	69.6	106.1	63.0	31.2	2025-03-11	39.0	51.4	2025-09-27	2025-09-06	0.0	0.4	0.2	0.0	2025-01-02	20.897	23.27	24.321	26.338	28.872	7.182	7.076	6.615	7.161	5.756
2607802	1	ITAQUITINGA	2.4	3.6	4	5	4.8	0.6	0.2	0.8	0.8	0.2	0	0.8	0.2	0.6	0.6	2025-09-15	2025-09-22	2025-07-24	2025-07-29	2025-01-28	2025-07-11	2025-02-04	2025-04-17	2025-07-16	2025-03-05	0.0	2025-08-06	2025-07-01	2025-09-04	2025-05-03	15.144	15.738	16.221	16.859	17.107	4.731	5.113	4.61	4.79	3.779
2607901	1	JABOATAO DOS GUARARAPES	370	278.4	235.2	203.6	125.4	40.4	28.6	26	21	7.8	13.6	8.6	12.4	10.6	8.4	61.5	42.1	35.9	2025-03-29	2025-03-18	23.0	2025-07-16	2025-06-16	2025-06-12	2025-06-05	98.9	56.6	62.1	46.5	2025-02-01	601.425	661.898	654.786	695.956	683.654	171.514	175.37	156.289	166.116	138.707
2607950	1	JAQUEIRA	0.6	1.6	0.8	1	0.6	0	0	0	0	0	0	0	0	0	0	5.0	2025-05-12	7.0	2025-06-08	2025-06-05	0.0	0.0	0.0	0.0	0.0	0.0	0.0	0.0	0.0	0.0	11.934	12.788	11.479	11.634	10.691	4.476	4.607	3.627	3.675	2.492
2608008	2	JATUABA	1	0.8	0.2	0.4	2	0	0	0	0	0	0.2	0.4	0	0	0	2025-08-06	2025-04-05	2025-02-01	2025-04-02	2025-02-12	0.0	0.0	0.0	0.0	0.0	2025-04-04	2025-05-08	0.0	0.0	0.0	14.697	14.822	16.219	17.026	16.361	4.771	5.294	4.806	5.043	3.79
2600807	2	ALTINHO	2.6	2.6	1.4	1.2	0.2	0.8	0.2	0	0	0	0	0	0	0	0.2	2025-09-11	2025-02-12	2025-03-06	2025-02-05	0.9	2025-08-11	2025-05-03	0.0	0.0	0.0	0.0	0.0	0.0	0.0	0.9	21.919	21.274	22.371	22.896	21.421	5.788	6.764	5.561	5.693	4.239
2608057	3	JATOBA	3	4	2.2	1.6	0.8	0	0.2	0.6	0	0	0.6	0	0.2	0.2	0	2025-01-22	27.0	2025-06-15	2025-09-10	2025-05-05	0.0	2025-06-04	2025-04-15	0.0	0.0	1.0	0.0	0.2	0.2	0.0	13.563	14.824	14.087	14.703	14.47	4.329	4.522	3.895	4.066	3.501
2608107	1	JOAO ALFREDO	1	2.6	4.4	2.6	4.6	0	0	0	0.2	0.2	0	0.4	0	0.2	0.2	2025-07-03	2025-08-09	2025-01-14	2025-08-07	2025-07-15	0.0	0.0	0.0	2025-03-02	2025-04-03	0.0	2025-06-01	0.0	0.7	0.7	26.937	26.679	31.305	33.485	29.28	7.497	8.677	8.121	8.685	5.945
2608206	1	JOAQUIM NABUCO	0.6	1.6	1.2	0.4	1.6	0	0	0.6	0.2	0.2	0	0	0	0	0	2025-08-03	2025-09-09	2025-06-07	2025-05-02	2025-05-11	0.0	0.0	2025-04-12	2025-01-04	2025-09-05	0.0	0.0	0.0	0.0	0.0	15.969	16.119	15.751	15.989	13.89	5.305	5.942	4.856	4.925	3.366
2608255	2	JUCATI	0.2	1	0.8	0	0	0	0.2	0.4	0	0	0	0.2	0	0	0	2.0	9.0	2025-05-07	0.0	0.0	0.0	2025-08-05	2025-05-12	0.0	0.0	0.0	5.0	0.0	0.0	0.0	10.036	11.066	10.742	11.334	11.876	3.474	3.531	3.214	3.389	2.779
2608305	2	JUPI	0.2	1	1	2	0.6	0	0	0	0.4	0	0	0	0.2	0	0	2025-06-01	2025-08-07	2025-02-07	2025-06-13	2025-08-03	0.0	0.0	0.0	2025-07-09	0.0	0.0	0.0	0.8	0.0	0.0	12.445	12.785	13.899	14.712	15.681	3.957	4.388	3.89	4.116	3.878
2608404	2	JUREMA	1.2	0	0.4	0.6	0.2	0	0	0	0	0	0.2	0	0	0	0	2025-06-08	0.0	2025-07-02	2025-09-03	2025-04-01	0.0	0.0	0.0	0.0	0.0	2025-02-01	0.0	0.0	0.0	0.0	13.961	14.63	14.662	15.284	14.17	4.795	4.944	4.501	4.687	3.35
2608453	1	LAGOA DO CARRO	4.6	4.2	2.6	4.6	2.8	0.2	0.4	0.4	1	0	0.2	0.4	0.2	0.4	0.4	34.0	2025-03-28	2025-09-15	2025-08-25	2025-02-15	2025-08-04	2025-08-09	2025-03-09	2025-04-21	0.0	0.6	2025-01-01	0.6	2025-01-01	2025-02-02	13.534	14.825	16.408	17.847	18.447	4.078	4.209	4.301	4.679	4.026
2608503	1	LAGOA DE ITAENGA	4.4	6	3.8	3.4	3.2	0.4	0.8	0	0.2	0.2	0.6	0.4	0.6	0	0	21.0	2025-08-25	2025-03-18	2025-09-15	2025-08-15	2025-05-05	2025-01-11	0.0	2025-03-03	2025-03-04	2025-01-04	2025-09-02	2025-04-04	0.0	0.0	20.942	23.285	20.733	21.338	20.227	7.227	7.278	5.901	6.071	4.604
2608602	2	LAGOA DO OURO	0	1.2	1.6	0.4	0.2	0	0.2	0.6	0	0	0	0.2	0	0.2	0	0.0	2025-03-11	13.0	2025-01-03	2025-06-01	0.0	2025-09-05	2025-02-16	0.0	0.0	0.0	0.9	0.0	0.8	0.0	10.892	10.639	12.307	13.033	12.441	3.369	3.811	3.696	3.912	2.745
2608701	1	LAGOA DOS GATOS	0.6	1.2	2.4	1	0.4	0	0.2	0	0	0	0	0.2	0	0	0	2025-08-03	2025-07-07	2025-03-15	2025-02-06	2025-07-02	0.0	4.0	0.0	0.0	0.0	0.0	2025-03-01	0.0	0.0	0.0	15.963	15.542	15.731	16.218	14.637	5.066	5.767	4.645	4.787	3.334

## Sheet: Planilha1
	10
	18
	26
15-19	34
